# Supplementary material for: Chitosan Functionalized with Carboxyl Groups as a Recyclable Biomaterial for the Adsorption of Cu (II) and Zn (II) Ions in Aqueous Media
Source: Int J Mol Sci. 2022 Feb 21;23(4):2396. doi: 10.3390/ijms23042396 (PMC8875004; doi:10.3390/ijms23042396)
Supplement: Supplementary file 1 [file ijms-23-02396-s001.zip]

Archive with 1 entries (1 files):
- ijms-1549366-supplementary.pdf
